# Supplementary material for: Investigation of the General Molecular Mechanisms of Gallic Acid via Analyses of Its Transcriptome Profile
Source: Int J Mol Sci. 2024 Feb 15;25(4):2303. doi: 10.3390/ijms25042303 (PMC10888745; doi:10.3390/ijms25042303)
Supplement: Supplementary file 1 [file ijms-25-02303-s001.zip]

Archive with 1 entries (1 files):
- ijms-2783215-supplementary.pdf
